# Supplementary material for: Multi-Epitope DC Vaccines with Melanoma Antigens for Immunotherapy of Melanoma
Source: Vaccines (Basel). 2025 Mar 25;13(4):346. doi: 10.3390/vaccines13040346 (PMC12031154; doi:10.3390/vaccines13040346)
Supplement: Supplementary file 1 [file vaccines-13-00346-s001.zip]

Archive with 1 entries (1 files):
- vaccines-3498193-supplementary.pdf
